# Supplementary material for: Hippocampal Transcriptome Analysis in a Mouse Model of Chronic Unpredictable Stress Insomnia
Source: Biomedicines. 2025 May 15;13(5):1205. doi: 10.3390/biomedicines13051205 (PMC12108738; doi:10.3390/biomedicines13051205)
Supplement: Supplementary file 1 [file biomedicines-13-01205-s001.zip]

Archive with 1 entries (1 files):
- biomedicines-3521469-supplementary.pdf
